# Supplementary material for: An Extremely Peramorphic Newt (Urodela: Salamandridae: Pleurodelini) from the Latest Oligocene of Germany, and a New Phylogenetic Analysis of Extant and Extinct Salamandrids
Source: PLoS One. 2015 Sep 30;10(9):e0137068. doi: 10.1371/journal.pone.0137068 (PMC4589347; doi:10.1371/journal.pone.0137068)
Supplement: S1 Data — Our analyses are coded in the PAUP block–executing the file repeats the constrained analysis with character 98 (geographic distribution) included, unless the PAUP block is modified or commented out first. To repeat an unconstrained analysis, replace “enforce = yes” by “enforce = no” in the line that begins with “hsearch”; to exclude character 98, add “exclude 98;” above that line. (NEX) [file pone.0137068.s001.nex]

#NEXUS
[written Fri Dec 19 19:59:26 CET 2014 by Mesquite  version 2.75 (build 566) at MFN0142/192.168.240.214]

BEGIN TAXA;
	TITLE Taxa;
	DIMENSIONS NTAX=36;
	TAXLABELS
		Ambystoma Dicamptodon Salamandra Chioglossa Salamandrina Tylototriton Echinotriton Pleurodeles Notophthalmus_viridescens 'Taricha torosa/granulosa' Euproctus Cynops Paramesotriton Pachytriton Neurergus Ommatotriton Calotriton Triturus_marmoratus 'Triturus (Triturus)' Lissotriton_vulgaris Lissotriton_montandoni Lissotriton_italicus Lissotriton_helveticus Lissotriton_boscai Ichthyosaura_alpestris Ichthyosaura_randeckensis Carpathotriton Archaeotriton MB.Am.45 'Enspel/Randeck Chelotriton' Brachycormus '"Triturus" roehrsi' Taricha_miocenica Notophthalmus_crassus Notophthalmus_robustus Koalliella 
	;

END;


BEGIN CHARACTERS;
	TITLE  Character_Matrix;
	DIMENSIONS  NCHAR=98;
	FORMAT DATATYPE = STANDARD GAP = - MISSING = ? SYMBOLS = "  0 1 2 3 4 5";
	CHARSTATELABELS 
		1 SR1, 2 SR2, 3 V5, 4 V7, 5 SR3, 6 SR4, 7 B9, 8 B5, 9 'SR5-V1-TL1-WÖ1', 10 'SR6-7-14-V3-4-TL5-WÖ4', 11 'SR8-V2', 12 SR9, 13 SR10, 14 SR11, 15 'SR12-V10-TL3-WÖ3', 16 'SR13-V11-TL4-WÖ40', 17 SR15, 18 SR18, 19 'SR20-21', 20 SR16, 21 'SR19-V6-TL2-WÖ2', 22 SR17, 23 SR22, 24 SR23, 25 SR24, 26 V8, 27 V9, 28 V13, 29 V14, 30 V15, 31 SR25, 32 'SR26-V16', 33 SR27, 34 SR28, 35 SR29, 36 'SR30-V12', 37 SR31, 38 'SR33-V19-TL6-WÖ5', 39 V17, 40 'TL28-WÖ17', 41 'V24-TL23-WÖ13', 42 'V28-TL29-WÖ18', 43 'TL31-WÖ19', 44 'TL32-WÖ20', 45 'V25-TL24-WÖ14', 46 'TL25-WÖ39', 47 'V26-27-TL26-27-WÖ15-16', 48 'V29-TL34-WÖ29', 49 'TL35-WÖ24', 50 'V30-TL36-WÖ25', 51 'V31-TL37-WÖ26', 52 ÖW1, 53 'V33-TL42-WÖ32', 54 'TL39-WÖ28', 55 'TL45-WÖ35', 56 'V34-TL44-WÖ34', 57 'TL47-WÖ37', 58 'TL38-WÖ27', 59 'SR34-V35', 60 'YZ1-4', 61 'YZ2-3', 62 YZ5, 63 YZ6, 64 YZ7, 65 YZ8, 66 YZ10, 67 YZ11, 68 YZ12, 69 YZ13, 70 YZ14, 71 SR35, 72 'TL10-WÖ6', 73 SR36, 74 SR38, 75 'TL46-WÖ36', 76 ÖW2, 77 ÖW3, 78 'V32-TL40-WÖ30', 79 'V20-TL8-WÖ8', 80 'V21-TL9-WÖ9', 81 GB34, 82 'TL13-WÖ10', 83 'V22-TL18', 84 'V23-TL19', 85 'TL17-18', 86 TL20, 87 TL21, 88 TL22, 89 'TL14-HA1', 90 HA2, 91 'HA3-AS15', 92 'HA4-AS1-3-4', 93 'AS2-5-6', 94 AS7, 95 'AS10-12', 96 AS11, 97 AS16, 98 Geo ; 
	MATRIX
	Ambystoma                   0?0??0(0 1)?00(0 1)01(0 2)220?0(0 1)?00(0 1)10(0 1)0(0 1)0(0 1)(0 1)0030100(1 2)002(0 1)00000?(0 1)???0?0000(0 1)0111100(1 2)1010(0 1)????00?000000002000000?0
	Dicamptodon                 211?110?001111110?00?00011100001003000020010000?0?1?????000????????????1??????00?0000000?2{0 1}??????0
	Salamandra                  0?0??0100(0 1)0001(0 1)(1 2)0000?0010000000000(0 1)0010200011?002000003001020011121000(0 1)1000??000?2102000(1 2)0?00000?1
	Chioglossa                  0?0??11003???0111?00?00101000000000?210000011?101010013012?2001112200001??0??000?200110010???????1
	Salamandrina                10101110011?12(0 1)(1 2)01{1 2}02200001110001010110020011?10200001101200100001110000??0??011??00000002200000?1
	Tylototriton                2121100003??010(0 1)0?12220001111010002010011100010101201001001121000121111110120001000010111(0 2)210000?2
	Echinotriton                2121100?03???0000?122210011111?0???0{0 1}00?11??0?01?1201??1??10210001110110?0?20001?200?????????????2
	Pleurodeles                 212(0 1)1010031?0011111(1 2)221101(0 1)100(0 1)0001010022120011011201030001201110121011010120001?000001012210000?1
	Notophthalmus_viridescens   212111111(0 3)111(0 2)111?12220101011001112021?12110001101221022001121000101100100101?0101001000(0 2)112000000
	'Taricha torosa/granulosa'  212111011000(0 1)212111(1 2)220101(0 1)1110100(1 2)1210(1 2)212000(0 2)101220032(0 1)00220000211110100101?01010110002110000000
	Euproctus                   (0 1)01?011?1(0 1 2)(0 1)0001{1 2}1?10(0 1 2)(1 2)(0 1)111(0 1)(0 1)10010110010?(1 2)?(0 2)????????2?????(0 1)1100101111010100?01?110?0(0 1)20003????????1
	Cynops                      20211111121?1(0 1)2(1 2)1?1222(0 1)1(0 1)11110(0 1)1112120002120013101221032101(1 2)2(0 1)(0 1)00(1 2)(0 1)12001011(0 1)1101(0 1)201110001020000?2
	Paramesotriton              2021?11?101000(0 1)(0 1)1?112211(0 1)10110?11121{1 2}1002100003101211?220011210001212101??110?0112011100(0 3)1020000?2
	Pachytriton                 102?(0 1)0(0 1)?10100120(0 1)?{0 1}2(1 2)21111(0 1)1101?(0 1)12?200021200131002210320?11001101111(0 1)01001101001201100101020000?2
	Neurergus                   101000(0 1)11(1 2)101222101(0 1)(0 2)10101(0 1)111(0 1)0(0 1)0(0 1)211?02110003101121032001(0 1 2)(0 1)0(0 1)0011101?1??101?0102??1???0112000001
	Ommatotriton                0?1??0111(1 2)1?1(1 2)(1 2)(1 2)101(1 2)(1 2)20101111011(0 1)(0 1)22210?21??0?31?12?1??2??1100(0 1)(0 1)(0 1)111(0 1 2)(0 1)0?01???1010?01????011?300011
	Calotriton                  101?0111101000200?20(1 2)211111110110112110021200131012210320011011111110001???01111121120003????????1
	Triturus_marmoratus         112000111(0 1)(0 1)00(1 2)21101(0 1)0(0 1)0101(0 1)0111111(1 2)21100???????????2??????1201000111010101?00???01??????0115310011
	'Triturus (Triturus)'       (1 2)0(1 2)000111(1 2)100(0 1)2(1 2)11100(0 1)010110(0 1)0011(0 1)(0 1 2)221002100013101221022101200(0 1)(0 1)02110(0 1)0101100101010111000115310001
	Lissotriton_vulgaris        0?0??0111011122101110201010010(0 1)1112221?????????????2??????1200100021010?01?00???0?0111000114101111
	Lissotriton_montandoni      201??111100102110122(1 2)20101001?01102221????????????????????111010000?000?01??????0???????0114101111
	Lissotriton_italicus        0?1??111100102211122221101111?11112221????????????????????1???????????0?01??????0???????0113002111
	Lissotriton_helveticus      0?1??01110(0 1)(0 1)(0 1)21101{1 2}222110100100101(1 2)2210?21??0?31?12?1??2??1110100001100??????1010?01????0114101111
	Lissotriton_boscai          10100(0 1)11100(0 1)0(1 2)2(1 2)001(1 2)(0 1 2)(1 2)0101(0 1)(0 1)1111(0 1)0(1 2)2210021{1 2}1013???????????1110000111100100??????0?0111000113002011
	Ichthyosaura_alpestris      1010001(0 1)111012221010011(0 1)00001011112221002100013101221022101100100211110101100101010111000112201011
	Ichthyosaura_randeckensis   1011001?101011221012021101001?1111??21????????????????????100?00????0?0?01???????????????????????1
	Carpathotriton              {1 2}0101???100??{1 2}?2000?221001011111???0??1??1????????????????1?2110?00020???????????????????????????1
	Archaeotriton               101000110000012210102211000100??????2?1??1?01?????????????0{0 1}1100?210{0 1}00?00???????????????????????1
	MB.Am.45                    2121100?03???0000?{1 2}322100111????????0???????????????????????2???????2?1??????????????????????????1
	'Enspel/Randeck Chelotriton'2121100?03???0000?13221001110?1000{1 2}?010???????????????????102?000???2?1000???????????????????????1
	Brachycormus                212110(0 1)?1{0 1}1???00?0{1 2}3221?0????????01?{1 2}?????????????????????1?2????{1 2}????0??0???????????????????????1
	'"Triturus" roehrsi'        2021??????????????2?22??0??????0???2???????????????????????120(0 1)0011120???????????????????????????1
	Taricha_miocenica           ???????????????????????????????????????????????????????????12000020120???????????????????????????0
	Notophthalmus_crassus       ???????????????????????????????????????????????????????????1{1 2}1000{0 1}0120???????????????????????????0
	Notophthalmus_robustus      ???????????????????????????????????????????????????????????12000020121???????????????????????????0
	Koalliella                  ???????????????????????????????????????????????????????????1100102112(0 1)???????????????????????????1

;

END;
BEGIN TREES;
	Title Trees;
	LINK Taxa = Taxa;
	TRANSLATE
		1 Ambystoma,
		2 Dicamptodon,
		3 Salamandra,
		4 Chioglossa,
		5 Salamandrina,
		6 Tylototriton,
		7 Echinotriton,
		8 Pleurodeles,
		9 Notophthalmus_viridescens,
		10 'Taricha torosa/granulosa',
		11 Euproctus,
		12 Cynops,
		13 Paramesotriton,
		14 Pachytriton,
		15 Neurergus,
		16 Ommatotriton,
		17 Calotriton,
		18 Triturus_marmoratus,
		19 'Triturus (Triturus)',
		20 Lissotriton_vulgaris,
		21 Lissotriton_montandoni,
		22 Lissotriton_italicus,
		23 Lissotriton_helveticus,
		24 Lissotriton_boscai,
		25 Ichthyosaura_alpestris,
		26 Ichthyosaura_randeckensis,
		27 Carpathotriton,
		28 Archaeotriton,
		29 MB.Am.45,
		30 'Enspel/Randeck Chelotriton',
		31 Brachycormus,
		32 '"Triturus" roehrsi',
		33 Taricha_miocenica,
		34 Notophthalmus_crassus,
		35 Notophthalmus_robustus,
		36 Koalliella;
	TREE 'Zhang et al. 2008++++' = ((1,2),(5,((3,4),((31,(8,((6,7),(29,30)))),((9,10),(11,(((12,32),(14,13)),(((16,15),(17,(18,19))),((26,(20,25)),((22,(21,23)),(24,(27,28))))))))))));
	TREE 'Pyron 2014+' = ((1,2)100,(5,((3,4)99,((8,((6,7)100,(29,30)))100,(31,((9,10)100,((((12,32),(14,13)10)98,(25,26))86,((11,(27,28)),((23,(22,(24,(20,21)100)94)56)99,((16,15)97,(17,(18,19)100)94)81)88)26)100)100))100)49)100)99;
	TREE 'molecular consensus+' = ((1,2),(5,((3,4),(28,(27,((((8,(6,7)),(30,29)),31),((9,10),(((12,32),(14,13)),(24,(((((25,(11,((17,(18,19)),(16,15)))),26),20),(23,21)),22))))))))));
	TREE 'result+' = ((1,2),((3,4),(5,((((6,7),(29,30)),8),(31,(10,(9,(13,(12,(32,((((15,(((19,18),16),25)),26),(((27,(22,((21,20),23))),24),28)),(14,(11,17)))))))))))));

END;


BEGIN MESQUITECHARMODELS;
	ProbModelSet * UNTITLED   =  'Mk1 (est.)':  1 -  98;
END;

BEGIN ASSUMPTIONS;
	OPTIONS DEFTYPE = unord PolyTcount = MINSTEPS;
		USERTYPE SR29 (Stepmatrix) = 
		 4
	0	1	2	3
	0	1	2	2
	1	0	1	1
	2	1	0	2
	2	1	2	0
;

	TYPESET * UNTITLED   =  unord:  2 4 -  9 11 -  13 17 -  18 23 -  34 38 -  39 42 44 -  46 48 50 - 53\3 54 -  55 57 59 - 62\3 63 -  65 68 70 -  75 77 -  81 83 -  84 86 -  90 94 96 -  98, ord:  1 3 10 14 -  16 19 -  22 36 -  37 40 -  41 43 47 49 51 -  52 56 58 60 -  61 66 -  67 69 76 82 - 85\3 91 -  93 95, SR29:  35;

END;

BEGIN PAUP;
	log start file = 19Dez14.log append = yes;
	outgroup Ambystoma Dicamptodon / only;
	set tcompress = yes increase = auto autoinc = 1000 autoclose = yes rootmethod = outgroup outroot = monophyl;
	pset mstaxa = variable opt = deltran;
	constraints molecular backbone = ( ( Ambystoma , Dicamptodon ) , ( Salamandrina , ( ( Salamandra , Chioglossa ) , ( ( Pleurodeles , ( Tylototriton , Echinotriton ) ) , ( ( Notophthalmus_viridescens , Taricha_torosa/granulosa ) , ( Euproctus , Ichthyosaura_alpestris , Lissotriton_vulgaris , ( Cynops , ( Pachytriton , Paramesotriton ) ) , ( ( Ommatotriton , Neurergus ) , ( Calotriton , ( Triturus_marmoratus , 'Triturus (Triturus)' ) ) ) ) ) ) ) ) );
	hsearch addseq = random nreps =  1000 constraints = molecular enforce = yes;
	describe 1 / apolist = no chglist = no;
	contree all / strict = yes majrule = no adams = yes;

END;
Begin MESQUITE;
		MESQUITESCRIPTVERSION 2;
		TITLE AUTO;
		tell ProjectCoordinator;
		timeSaved 1419015566704;
		getEmployee #mesquite.minimal.ManageTaxa.ManageTaxa;
		tell It;
			setID 0 5396317117816437448;
			tell It;
				setDefaultOrder  0 1 2 31 18 3 17 4 5 6 7 8 23 30 27 9 19 10 11 12 13 14 20 28 15 16 21 22 24 26 25 29 32 33 34 35;
				attachments ;
			endTell;
		endTell;
		getEmployee #mesquite.charMatrices.ManageCharacters.ManageCharacters;
		tell It;
			setID 0 4117751070555616;
			tell It;
				setDefaultOrder  0 1 43 45 2 3 64 78 4 5 7 8 9 10 11 12 14 17 19 15 18 16 21 22 23 46 47 53 54 55 24 25 26 27 28 29 30 32 57 66 129 133 72 73 130 68 131 134 74 135 136 51 137 69 106 138 108 74 35 79 82 84 85 86 87 88 89 90 103 104 33 64 36 38 107 75 76 135 61 124 80 66 124 125 59 113 114 62 68 89 90 91 92 93 94 95 96 97;
				attachments ;
			endTell;
			mqVersion 275;
			checksumv 0 3 890242095 null  getNumChars 98 numChars 98 getNumTaxa 36 numTaxa 36   short true   bits 2305843009213694015   states 63   sumSquaresStatesOnly 17486.0 sumSquares -1.521856386081038E20 longCompressibleToShort false usingShortMatrix true   NumFiles 1 NumMatrices 1;
			mqVersion;
		endTell;
		getWindow;
		tell It;
			suppress;
			setResourcesState false false 3;
			setPopoutState 400;
			setExplanationSize 0;
			setAnnotationSize 0;
			setFontIncAnnot 0;
			setFontIncExp 0;
			setSize 1680 932;
			setLocation -4 -4;
			setFont SanSerif;
			setFontSize 10;
			getToolPalette;
			tell It;
			endTell;
			desuppress;
		endTell;
		getEmployee  #mesquite.trees.ManageTrees.ManageTrees;
		tell It;
			showTrees 0 #mesquite.lists.TreesList.TreesList;
			tell It;
				setTreeBlock 1;
				getWindow;
				tell It;
					newAssistant  #mesquite.lists.NumForTreeList.NumForTreeList;
				tell It;
					suppress;
					setValueTask  #mesquite.trees.NumberOfTaxa.NumberOfTaxa;
					desuppress;
				endTell;
					newAssistant  #mesquite.lists.TreeListRooted.TreeListRooted;
					newAssistant  #mesquite.lists.TreeListPolys.TreeListPolys;
					newAssistant  #mesquite.lists.TreeListPolyAssumption.TreeListPolyAssumption;
					newAssistant  #mesquite.lists.NumForTreeList.NumForTreeList;
				tell It;
					suppress;
					setValueTask  #mesquite.parsimony.Treelength.Treelength;
					tell It;
						getEmployee #mesquite.parsimony.TreelengthForMatrix.TreelengthForMatrix;
						tell It;
							getEmployee #mesquite.parsimony.ParsCharSteps.ParsCharSteps;
							tell It;
								setModelSource  #mesquite.parsimony.CurrentParsModels.CurrentParsModels;
							endTell;
						endTell;
						getEmployee #mesquite.charMatrices.CharMatrixCoordIndep.CharMatrixCoordIndep;
						tell It;
							setCharacterSource #mesquite.charMatrices.StoredMatrices.StoredMatrices;
							tell It;
								setDataSet #4117751070555616;
							endTell;
						endTell;
					endTell;
					desuppress;
				endTell;
					setExplanationSize 30;
					setAnnotationSize 20;
					setFontIncAnnot 0;
					setFontIncExp 0;
					setSize 1677 865;
					setLocation -4 -4;
					setFont SanSerif;
					setFontSize 10;
					getToolPalette;
					tell It;
						setTool mesquite.lists.TreesList.TreesListWindow.ibeam;
					endTell;
				endTell;
				showWindow;
			endTell;
		endTell;
		getEmployee  #mesquite.trees.BasicTreeWindowCoord.BasicTreeWindowCoord;
		tell It;
			makeTreeWindow #5396317117816437448  #mesquite.trees.BasicTreeWindowMaker.BasicTreeWindowMaker;
			tell It;
				suppressEPCResponse;
				setTreeSource  #mesquite.trees.StoredTrees.StoredTrees;
				tell It;
					setTreeBlock 1;
					toggleUseWeights off;
				endTell;
				setAssignedID 971.1409344583097.1657887294245964370;
				getTreeWindow;
				tell It;
					setExplanationSize 30;
					setAnnotationSize 20;
					setFontIncAnnot 0;
					setFontIncExp 0;
					setSize 1677 865;
					setLocation -4 -4;
					setFont SanSerif;
					setFontSize 10;
					getToolPalette;
					tell It;
						setTool mesquite.trees.BasicTreeWindowMaker.BasicTreeWindow.arrow;
					endTell;
					getTreeDrawCoordinator #mesquite.trees.BasicTreeDrawCoordinator.BasicTreeDrawCoordinator;
				tell It;
					suppress;
					setTreeDrawer  #mesquite.trees.SquareTree.SquareTree;
					tell It;
						setNodeLocs #mesquite.trees.NodeLocsStandard.NodeLocsStandard;
						tell It;
							branchLengthsToggle off;
							toggleScale on;
							toggleBroadScale off;
							toggleCenter on;
							toggleEven on;
						endTell;
						setEdgeWidth 6;
						orientUp;
						setCornerMode Right_Angle  50;
					endTell;
					setBackground White;
					setBranchColor Black;
					showNodeNumbers off;
					showBranchColors on;
					labelBranchLengths off;
					centerBrLenLabels on;
					showBrLensUnspecified on;
					showBrLenLabelsOnTerminals on;
					setBrLenLabelColor 0 0 255;
					setNumBrLenDecimals 6;
					desuppress;
					getEmployee #mesquite.trees.BasicDrawTaxonNames.BasicDrawTaxonNames;
					tell It;
						setColor Black;
						toggleColorPartition on;
						toggleShadePartition off;
						toggleShowFootnotes on;
						toggleNodeLabels on;
						toggleCenterNodeNames off;
						toggleShowNames on;
						namesAngle ?;
					endTell;
				endTell;
					setTreeNumber 4;
					setDrawingSizeMode 0;
					toggleLegendFloat on;
					scale 0;
					toggleTextOnTree off;
					showWindow;
					newAssistant  #mesquite.trees.TreeLegendMaker.TreeLegendMaker;
				tell It;
					setOffsetsX 4;
					setOffsetsY 4;
					getLegendsVector;
					tell It;
					distributeCommands;
						setBounds 4 4 225 41;
						setOffsetX 4;
						setOffsetY 4;
					endDistributeCommands;
					endTell;
					newLegendItemNoCalc  #mesquite.trees.TreeValueUsingMatrix.TreeValueUsingMatrix;
					tell It;
						getEmployee #mesquite.parsimony.TreelengthForMatrix.TreelengthForMatrix;
						tell It;
							getEmployee #mesquite.parsimony.ParsCharSteps.ParsCharSteps;
							tell It;
								setModelSource  #mesquite.parsimony.CurrentParsModels.CurrentParsModels;
							endTell;
						endTell;
						getEmployee #mesquite.charMatrices.CharMatrixCoordIndep.CharMatrixCoordIndep;
						tell It;
							setCharacterSource #mesquite.charMatrices.StoredMatrices.StoredMatrices;
							tell It;
								setDataSet #4117751070555616;
							endTell;
						endTell;
					endTell;
					calculate;
				endTell;
					newAssistant  #mesquite.ancstates.TraceCharacterHistory.TraceCharacterHistory;
				tell It;
					suspend ;
					setDisplayMode  #mesquite.ancstates.ShadeStatesOnTree.ShadeStatesOnTree;
					tell It;
						toggleLabels off;
						toggleGray off;
					endTell;
					setHistorySource  #mesquite.ancstates.RecAncestralStates.RecAncestralStates;
					tell It;
						getCharacterSource  #mesquite.charMatrices.CharSrcCoordObed.CharSrcCoordObed;
						tell It;
							setCharacterSource #mesquite.charMatrices.StoredCharacters.StoredCharacters;
							tell It;
								setDataSet #4117751070555616;
							endTell;
						endTell;
						setMethod  #mesquite.parsimony.ParsAncestralStates.ParsAncestralStates;
						tell It;
							setModelSource  #mesquite.parsimony.CurrentParsModels.CurrentParsModels;
							toggleMPRsMode off;
						endTell;
					endTell;
					setCharacter 1;
					setMapping 1;
					toggleShowLegend on;
					toggleGray off;
					toggleWeights on;
					setInitialOffsetX 4;
					setInitialOffsetY -228;
					setLegendWidth 142;
					setLegendHeight 180;
					resume ;
				endTell;
				endTell;
				desuppressEPCResponse;
				getEmployee #mesquite.trees.ColorBranches.ColorBranches;
				tell It;
					setColor Red;
					removeColor off;
				endTell;
				getEmployee #mesquite.ornamental.BranchNotes.BranchNotes;
				tell It;
					setAlwaysOn off;
				endTell;
				getEmployee #mesquite.ornamental.ColorTreeByPartition.ColorTreeByPartition;
				tell It;
					colorByPartition off;
				endTell;
				getEmployee #mesquite.ornamental.DrawTreeAssocDoubles.DrawTreeAssocDoubles;
				tell It;
					setOn on;
					toggleShow consensusFrequency;
					setDigits 4;
					writeAsPercentage off;
					toggleCentred on;
					toggleHorizontal on;
					toggleWhiteEdges on;
					setFontSize 10;
					setOffset 0  0;
				endTell;
				getEmployee #mesquite.ornamental.DrawTreeAssocStrings.DrawTreeAssocStrings;
				tell It;
					setOn on;
					toggleCentred on;
					toggleHorizontal on;
					setFontSize 10;
					setOffset 0  0;
				endTell;
				getEmployee #mesquite.trees.TreeInfoValues.TreeInfoValues;
				tell It;
					panelOpen false;
				endTell;
			endTell;
		endTell;
		getEmployee  #mesquite.charMatrices.BasicDataWindowCoord.BasicDataWindowCoord;
		tell It;
			showDataWindow #4117751070555616 #mesquite.charMatrices.BasicDataWindowMaker.BasicDataWindowMaker;
			tell It;
				getWindow;
				tell It;
					getTable;
					tell It;
						rowNamesWidth 133;
					endTell;
					setExplanationSize 30;
					setAnnotationSize 20;
					setFontIncAnnot 0;
					setFontIncExp 0;
					setSize 1677 865;
					setLocation -4 -4;
					setFont SanSerif;
					setFontSize 10;
					getToolPalette;
					tell It;
						setTool mesquite.charMatrices.BasicDataWindowMaker.BasicDataWindow.ibeam;
					endTell;
					setActive;
					setTool mesquite.charMatrices.BasicDataWindowMaker.BasicDataWindow.ibeam;
					colorCells  #mesquite.charMatrices.NoColor.NoColor;
					colorRowNames  #mesquite.charMatrices.TaxonGroupColor.TaxonGroupColor;
					colorColumnNames  #mesquite.charMatrices.CharGroupColor.CharGroupColor;
					colorText  #mesquite.charMatrices.NoColor.NoColor;
					setBackground White;
					toggleShowNames on;
					toggleShowTaxonNames on;
					toggleTight off;
					toggleThinRows off;
					toggleShowChanges on;
					toggleSeparateLines off;
					toggleShowStates on;
					toggleAutoWCharNames on;
					toggleAutoTaxonNames off;
					toggleShowDefaultCharNames off;
					toggleConstrainCW on;
					toggleBirdsEye off;
					toggleShowPaleGrid off;
					toggleShowPaleCellColors off;
					togglePaleInapplicable on;
					toggleShowBoldCellText off;
					toggleAllowAutosize on;
					toggleColorsPanel off;
					toggleDiagonal on;
					setDiagonalHeight 99;
					toggleLinkedScrolling on;
					toggleScrollLinkedTables off;
				endTell;
				showWindow;
				getWindow;
				tell It;
					forceAutosize;
				endTell;
				getEmployee #mesquite.charMatrices.ColorByState.ColorByState;
				tell It;
					setStateLimit 9;
					toggleUniformMaximum on;
				endTell;
				getEmployee #mesquite.charMatrices.ColorCells.ColorCells;
				tell It;
					setColor Red;
					removeColor off;
				endTell;
				getEmployee #mesquite.categ.StateNamesStrip.StateNamesStrip;
				tell It;
					showStrip off;
				endTell;
				getEmployee #mesquite.charMatrices.AnnotPanel.AnnotPanel;
				tell It;
					togglePanel off;
				endTell;
				getEmployee #mesquite.charMatrices.CharReferenceStrip.CharReferenceStrip;
				tell It;
					showStrip off;
				endTell;
				getEmployee #mesquite.charMatrices.QuickKeySelector.QuickKeySelector;
				tell It;
					autotabOff;
				endTell;
				getEmployee #mesquite.charMatrices.SelSummaryStrip.SelSummaryStrip;
				tell It;
					showStrip off;
				endTell;
				getEmployee #mesquite.stratigraphictools.ColorScaleCells.ColorScaleCells;
				tell It;
					setColor Red;
					removeColor off;
				endTell;
				getEmployee #mesquite.categ.SmallStateNamesEditor.SmallStateNamesEditor;
				tell It;
					panelOpen true;
				endTell;
			endTell;
		endTell;
		getEmployee  #mesquite.charMatrices.ManageCharacters.ManageCharacters;
		tell It;
			showCharacters #4117751070555616 #mesquite.lists.CharacterList.CharacterList;
			tell It;
				setData 0;
				getWindow;
				tell It;
					newAssistant  #mesquite.lists.DefaultCharOrder.DefaultCharOrder;
					newAssistant  #mesquite.lists.CharListInclusion.CharListInclusion;
					newAssistant  #mesquite.lists.CharListPartition.CharListPartition;
					newAssistant  #mesquite.stochchar.CharListProbModels.CharListProbModels;
					newAssistant  #mesquite.parsimony.CharListParsModels.CharListParsModels;
					newAssistant  #mesquite.lists.CharacterStats.CharacterStats;
				tell It;
					toggleSelectedOnly off;
				endTell;
					getTable;
					tell It;
						columnWidth 1 83;
					endTell;
					setExplanationSize 30;
					setAnnotationSize 20;
					setFontIncAnnot 0;
					setFontIncExp 0;
					setSize 1677 865;
					setLocation -4 -4;
					setFont SanSerif;
					setFontSize 10;
					getToolPalette;
					tell It;
					endTell;
				endTell;
				showWindow;
				getEmployee #mesquite.lists.CharListAnnotPanel.CharListAnnotPanel;
				tell It;
					togglePanel off;
				endTell;
			endTell;
		endTell;
		endTell;
end;
